# Supplementary material for: Type 2 Diabetes Prediction Model in China: A Five-Year Systematic Review
Source: Healthcare (Basel). 2025 Aug 15;13(16):2007. doi: 10.3390/healthcare13162007 (PMC12385379; doi:10.3390/healthcare13162007)
Supplement: Supplementary file 1 [file healthcare-13-02007-s001.zip]

Archive with 2 entries (2 files):
- Supplementary file S1.pdf
- Supplementary file S2_PRISMA checklist.pdf
